# Supplementary material for: Current practices in prevention, screening, and treatment of diabetes in kidney transplant recipients: European survey highlights from the ERA DESCARTES Working Group
Source: Clin Kidney J. 2024 Dec 10;18(1):sfae367. doi: 10.1093/ckj/sfae367 (PMC11747291; doi:10.1093/ckj/sfae367)
Supplement: sfae367_Supplemental_Files [file sfae367_supplemental_files.zip]

Archive with 3 entries (3 files):
- Supplemental S1 - full survey.docx
- Supplemental S2 - additional figures.docx
- Supplemental S3 - difference between small and large centers.docx
